# Supplementary material for: Investigation of the Effect of Camellia Sinensis Essence Cream on Skin Burns
Source: Life (Basel). 2025 Jan 25;15(2):176. doi: 10.3390/life15020176 (PMC11856605; doi:10.3390/life15020176)
Supplement: Supplementary file 1 [file life-15-00176-s001.zip]

Archive with 1 entries (1 files):
- life-3429450-supplementary.pdf
